# Supplementary material for: Egg Nutriomics: Bridging Comprehensive Profiling and Precision Modulation of Bioactive Nutrient Factors in Eggs
Source: Foods. 2026 Apr 11;15(8):1330. doi: 10.3390/foods15081330 (PMC13115482; doi:10.3390/foods15081330)
Supplement: Supplementary file 1 [file foods-15-01330-s001.zip]

Archive with 1 entries (1 files):
- foods-4201173-supplementary.pdf
